# Supplementary material for: Lactoferrin Inhibition of the Complex Formation between ACE2 Receptor and SARS CoV-2 Recognition Binding Domain
Source: Int J Mol Sci. 2022 May 13;23(10):5436. doi: 10.3390/ijms23105436 (PMC9141661; doi:10.3390/ijms23105436)
Supplement: Supplementary file 1 [file ijms-23-05436-s001.zip]

Archive with 1 entries (1 files):
- ijms-1713628 Supplementary material.pdf
